# Supplementary material for: PLATO: A Predictive Drug Discovery Web Platform for Efficient Target Fishing and Bioactivity Profiling of Small Molecules
Source: Int J Mol Sci. 2022 May 8;23(9):5245. doi: 10.3390/ijms23095245 (PMC9103655; doi:10.3390/ijms23095245)
Supplement: Supplementary file 1 [file ijms-23-05245-s001.zip]

Archive with 5 entries (4 files):
- Bioactivity_Profiling_Case_study_2.pdf
- __MACOSX/
- __MACOSX/._Bioactivity_Profiling_Case_study_2.pdf
- Target_Fishing_Case_study_2.pdf
- __MACOSX/._Target_Fishing_Case_study_2.pdf
